# Supplementary material for: Acute dynamic conduction disorder after transcatheter aortic valve implantation
Source: Eur Heart J Case Rep. 2024 Feb 14;8(2):ytae089. doi: 10.1093/ehjcr/ytae089 (PMC10893999; doi:10.1093/ehjcr/ytae089)
Supplement: ytae089_Supplementary_Data [file ytae089_supplementary_data.zip]

Archive with 4 entries (4 files):
- Figure S1.jpg
- Figure S2.jpg
- Figure S3.jpg
- Video 1.mp4
